# Supplementary material for: Curcumin-Dichloroacetate Hybrid Molecule as an Antitumor Oral Drug against Multidrug-Resistant Advanced Bladder Cancers
Source: Cancers (Basel). 2024 Sep 8;16(17):3108. doi: 10.3390/cancers16173108 (PMC11394085; doi:10.3390/cancers16173108)
Supplement: Supplementary file 1 [file cancers-16-03108-s001.zip]

Archive with 2 entries (2 files):
- cancers-3194631- Figure S1.pdf
- cancers-3194631-Figure S2 uncropped blots.pdf
